# Supplementary material for: Impact of Ceftiofur Administration in Steers on the Prevalence and Antimicrobial Resistance of Campylobacter spp
Source: Microorganisms. 2021 Feb 4;9(2):318. doi: 10.3390/microorganisms9020318 (PMC7913856; doi:10.3390/microorganisms9020318)
Supplement: Supplementary file 1 [file microorganisms-09-00318-s001.zip]

Archive with 5 entries (3 files):
- microorganisms-1058745-S/
- microorganisms-1058745-S/Supplementary tables.microorganisms-1058745/
- microorganisms-1058745-S/Supplementary tables.microorganisms-1058745/Table S1.pdf
- microorganisms-1058745-S/Supplementary tables.microorganisms-1058745/Table S2.pdf
- microorganisms-1058745-S/Supplementary tables.microorganisms-1058745/Table S3.pdf
